# Supplementary material for: Structure–Property Relationships of Boron Nitride-Reinforced Glass Fiber/Epoxy Laminated Composites
Source: Polymers (Basel). 2026 Jan 30;18(3):372. doi: 10.3390/polym18030372 (PMC12899385; doi:10.3390/polym18030372)
Supplement: Supplementary file 1 [file polymers-18-00372-s001.zip]

Archive with 1 entries (1 files):
- polymers-4124931-dataset-file.xlsx
