# Supplementary material for: Structure–Property Relationships of Boron Nitride-Reinforced Glass Fiber/Epoxy Laminated Composites
Source: Polymers (Basel). 2026 Jan 30;18(3):372. doi: 10.3390/polym18030372 (PMC12899385; doi:10.3390/polym18030372)
Supplement: Supplementary file 1 [file polymers-18-00372-s001.zip › polymers-4124931-dataset-file.xlsx]

## Sheet: 65-70 %0.2.dsc
Module	DSC
Channel	GAA0697000003
Data Name	65-70 %0.2.dsc
Measurement Time	2/24/2025 8:15:44 AM
Sample Name	65-70 %0.2
Sample Weight	3.7	mg
Reference Name	Empty
Reference Weight	0	mg
Temperature Program		Cel	Cel	Cel/min	min	s	Gas1	Gas2	Store
	1	30	500	20	5	0.5	On	Off	On
	Temperature Program Mode	Ramp
	Cooling unit	Auto	LN2	gas	cooling
Operator Name	gözde
Organization Name	Microsoft
Comment	Operator: gözde
	Gas1: N2
	Pan: Al
Time	Temp.	DSC	DDSC
min	Cel	uW	uW/min
0	29.8642	132.79	-1259.3
0.00833333	29.9362	142.935	-1300.88
0.0166667	30.0071	153.365	-1358.71
0.025	30.0769	164.259	-1436.68
0.0333333	30.1456	175.804	-1529.96
0.0416667	30.2135	188.303	-1635.56
0.05	30.2807	201.805	-1754.99
0.0583333	30.3473	216.551	-1884.17
0.0666667	30.4135	232.77	-2019.4
0.075	30.4794	250.286	-2154.09
0.0833333	30.5453	269.087	-2279.65
0.0916667	30.6114	289.184	-2390.51
0.1	30.6779	310.379	-2480.07
0.108333	30.7451	332.542	-2539.63
0.116667	30.8131	355.312	-2566.93
0.125	30.8823	378.274	-2559.48
0.133333	30.9526	401.014	-2514.18
0.141667	31.0244	423.224	-2430.54
0.15	31.0977	444.407	-2310.22
0.158333	31.1728	464.197	-2158.13
0.166667	31.2496	482.378	-1976.66
0.175	31.3284	498.699	-1771.54
0.183333	31.4091	512.924	-1545.8
0.191667	31.492	525.06	-1308.82
0.2	31.5769	535.156	-1067.19
0.208333	31.6639	542.996	-822.387
0.216667	31.7532	548.642	-581.41
0.225	31.8445	552.04	-349.498
0.233333	31.938	553.475	-125.505
0.241667	32.0337	553.13	88.0768
0.25	32.1315	550.91	287.212
0.258333	32.2313	547.15	470.043
0.266667	32.3332	542.049	634.431
0.275	32.4371	535.519	782.857
0.283333	32.5431	527.816	917.195
0.291667	32.651	519.062	1032.5
0.3	32.7607	509.472	1135.07
0.308333	32.8723	499.171	1225.13
0.316667	32.9857	488.237	1298.97
0.325	33.1008	476.697	1360.03
0.333333	33.2176	464.869	1409.08
0.341667	33.3359	452.561	1447.87
0.35	33.4559	439.955	1477.38
0.358333	33.5773	427.272	1498.3
0.366667	33.7002	414.48	1510.5
0.375	33.8246	401.639	1516.33
0.383333	33.9501	388.816	1513.96
0.391667	34.077	376.056	1504.28
0.4	34.205	363.379	1491.71
0.408333	34.3343	350.823	1474.05
0.416667	34.4648	338.508	1452.95
0.425	34.5965	326.397	1428.96
0.433333	34.7292	314.598	1402.11
0.441667	34.8629	302.962	1372.74
0.45	34.9977	291.642	1340.96
0.458333	35.1334	280.56	1310.21
0.466667	35.27	269.737	1277.95
0.475	35.4076	259.213	1247.72
0.483333	35.5461	248.983	1214.88
0.491667	35.6854	239.076	1183.27
0.5	35.8255	229.324	1152.34
0.508333	35.9664	219.901	1121.52
0.516667	36.108	210.621	1090.98
0.525	36.2502	201.723	1060.44
0.533333	36.3933	193.037	1031.21
0.541667	36.5369	184.532	1002.41
0.55	36.6812	176.276	975.824
0.558333	36.8261	168.298	947.647
0.566667	36.9715	160.613	921.392
0.575	37.1176	153.141	895.023
0.583333	37.2643	145.79	868.261
0.591667	37.4114	138.583	842.869
0.6	37.5591	131.651	818.44
0.608333	37.7073	124.94	796.479
0.616667	37.8559	118.451	776.775
0.625	38.005	112.177	756.588
0.633333	38.1539	106.037	734.92
0.641667	38.3027	100.095	713.873
0.65	38.4518	94.2396	694.923
0.658333	38.6014	88.4101	677.558
0.666667	38.7512	82.7407	660.83
0.675	38.9015	77.3394	644.352
0.683333	39.0521	72.1613	628.529
0.691667	39.2031	67.03	608.947
0.7	39.3544	61.9881	590.698
0.708333	39.506	57.1075	572.706
0.716667	39.6579	52.3412	556.926
0.725	39.8102	47.7172	543.7
0.733333	39.9626	43.4941	530.073
0.741667	40.1155	39.1852	515.894
0.75	40.2685	35.0151	505.23
0.758333	40.4218	30.929	494.292
0.766667	40.5753	26.8529	484.976
0.775	40.729	22.8572	478.636
0.783333	40.8829	18.9969	470.214
0.791667	41.0371	15.0049	463.77
0.8	41.1915	11.1502	457.194
0.808333	41.3461	7.30249	450.39
0.816667	41.5009	3.60773	443.313
0.825	41.6559	0.000732422	437.472
0.833333	41.8111	-3.63239	429.428
0.841667	41.9664	-7.17053	422.125
0.85	42.1216	-10.6796	415.036
0.858333	42.2769	-14.0856	409.134
0.866667	42.4323	-17.459	403.701
0.875	42.5877	-20.7808	397.856
0.883333	42.7434	-24.0269	393.1
0.891667	42.8991	-27.2839	388.844
0.9	43.0551	-30.4868	385.11
0.908333	43.2111	-33.641	380.823
0.916667	43.3673	-36.787	375.941
0.925	43.5236	-39.9289	372.22
0.933333	43.68	-43.0832	368.151
0.941667	43.8365	-46.178	365.163
0.95	43.9932	-49.1943	362.914
0.958333	44.1501	-52.1092	360.275
0.966667	44.307	-55.0452	357.457
0.975	44.4641	-57.9631	353.823
0.983333	44.6212	-60.917	351.247
0.991667	44.7784	-63.8839	349.269
1	44.9358	-66.81	348.442
1.00833	45.0932	-69.717	347.561
1.01667	45.2507	-72.5685	346.414
1.025	45.4082	-75.4486	345.604
1.03333	45.5658	-78.3	344.751
1.04167	45.7234	-81.146	344.394
1.05	45.8811	-84.0086	343.685
1.05833	46.0387	-86.831	343.096
1.06667	46.1964	-89.7173	343.381
1.075	46.3541	-92.6131	344.068
1.08333	46.5119	-95.5095	345.262
1.09167	46.6697	-98.3574	346.885
1.1	46.8276	-101.16	349.252
1.10833	46.9857	-104.064	350.076
1.11667	47.1437	-106.972	351.609
1.125	47.3019	-109.918	353.132
1.13333	47.4602	-112.916	355.86
1.14167	47.6185	-115.935	359.785
1.15	47.7769	-118.89	362.748
1.15833	47.9353	-121.914	365.724
1.16667	48.0938	-124.937	368.747
1.175	48.2523	-128.012	372
1.18333	48.4109	-131.142	374.976
1.19167	48.5696	-134.293	379.409
1.2	48.7283	-137.449	383.221
1.20833	48.8871	-140.647	387.891
1.21667	49.0458	-143.916	392.806
1.225	49.2046	-147.183	397.464
1.23333	49.3635	-150.508	402.13
1.24167	49.5224	-153.849	408.253
1.25	49.6814	-157.261	414.376
1.25833	49.8404	-160.746	419.841
1.26667	49.9995	-164.264	426.374
1.275	50.1585	-167.803	433.679
1.28333	50.3176	-171.47	441.928
1.29167	50.4768	-175.178	450.418
1.3	50.636	-178.902	458.614
1.30833	50.7953	-182.715	467.125
1.31667	50.9546	-186.648	476.082
1.325	51.1139	-190.676	484.676
1.33333	51.2732	-194.796	493.878
1.34167	51.4326	-198.964	503.522
1.35	51.5919	-203.191	513.531
1.35833	51.7512	-207.477	522.381
1.36667	51.9106	-211.86	530.769
1.375	52.0701	-216.335	538.21
1.38333	52.2295	-220.863	545.552
1.39167	52.389	-225.509	552.004
1.4	52.5485	-230.179	558.844
1.40833	52.708	-234.907	566.187
1.41667	52.8676	-239.647	571.267
1.425	53.0272	-244.427	576.122
1.43333	53.1869	-249.191	578.539
1.44167	53.3466	-254.047	581.35
1.45	53.5064	-259.042	581.694
1.45833	53.6662	-263.94	580.119
1.46667	53.8261	-268.873	576.664
1.475	53.9859	-273.72	570.329
1.48333	54.1458	-278.625	560.567
1.49167	54.3057	-283.382	546.636
1.5	54.4656	-287.99	529.091
1.50833	54.6256	-292.482	507.681
1.51667	54.7855	-296.719	483.313
1.525	54.9455	-300.761	453.352
1.53333	55.1055	-304.595	420.057
1.54167	55.2656	-308.031	382.655
1.55	55.4256	-311.18	342.018
1.55833	55.5857	-313.996	298.425
1.56667	55.7459	-316.405	251.04
1.575	55.9061	-318.386	200.271
1.58333	56.0663	-319.878	151.66
1.59167	56.2266	-320.984	101.56
1.6	56.387	-321.587	50.8403
1.60833	56.5474	-321.681	1.95044
1.61667	56.7078	-321.285	-44.3562
1.625	56.8683	-320.669	-87.813
1.63333	57.0288	-319.643	-129.03
1.64167	57.1894	-318.233	-164.435
1.65	57.35	-316.567	-195.37
1.65833	57.5107	-314.69	-220.662
1.66667	57.6713	-312.561	-245.079
1.675	57.8311	-310.231	-264.597
1.68333	57.991	-307.885	-278.831
1.69167	58.1508	-305.4	-288.585
1.7	58.3108	-302.896	-294.233
1.70833	58.4707	-300.246	-296.043
1.71667	58.6308	-297.593	-293.953
1.725	58.7909	-294.997	-290.551
1.73333	58.951	-292.518	-282.815
1.74167	59.1112	-290.171	-273.798
1.75	59.2714	-287.89	-260.627
1.75833	59.4315	-285.735	-245.832
1.76667	59.5917	-283.672	-229.359
1.775	59.7519	-281.833	-213.672
1.78333	59.9121	-280.08	-199.135
1.79167	60.0724	-278.527	-183.391
1.8	60.2326	-277.107	-166.638
1.80833	60.3929	-275.884	-150.171
1.81667	60.5532	-274.712	-135.554
1.825	60.7135	-273.576	-117.905
1.83333	60.8739	-272.608	-100.898
1.84167	61.0342	-271.848	-83.1855
1.85	61.1947	-271.158	-68.4661
1.85833	61.3552	-270.536	-54.0681
1.86667	61.5157	-270.254	-36.6482
1.875	61.6763	-270.119	-19.8831
1.88333	61.837	-270.175	-5.38916
1.89167	61.9976	-270.178	6.17505
1.9	62.1583	-270.207	17.8711
1.90833	62.3189	-270.522	26.6653
1.91667	62.4795	-270.951	34.4729
1.925	62.6402	-271.399	40.3835
1.93333	62.8008	-271.672	47.1042
1.94167	62.9615	-272.026	53.9231
1.95	63.1221	-272.476	57.5471
1.95833	63.2828	-272.992	60.9089
1.96667	63.4435	-273.54	65.0237
1.975	63.6042	-274.104	71.0977
1.98333	63.765	-274.7	76.4648
1.99167	63.9259	-275.318	80.6338
2	64.0868	-276.027	84.0322
2.00833	64.2476	-276.818	86.4119
2.01667	64.4085	-277.597	89.3584
2.025	64.5693	-278.398	91.5183
2.03333	64.7302	-279.196	93.7874
2.04167	64.8911	-279.994	94.2202
2.05	65.052	-280.741	93.7295
2.05833	65.213	-281.55	94.1909
2.06667	65.3739	-282.327	94.6685
2.075	65.5349	-283.133	94.3279
2.08333	65.6959	-283.878	93.7449
2.09167	65.8569	-284.629	93.4636
2.1	66.018	-285.446	92.3518
2.10833	66.1792	-286.287	91.3945
2.11667	66.3404	-287.056	89.8228
2.125	66.5017	-287.807	89.2288
2.13333	66.663	-288.53	87.5266
2.14167	66.8243	-289.246	85.5542
2.15	66.9856	-289.943	82.8289
2.15833	67.147	-290.618	81.1985
2.16667	67.3084	-291.314	79.4531
2.175	67.4698	-291.923	78.3757
2.18333	67.6312	-292.576	77.2375
2.19167	67.7926	-293.189	76.0415
2.2	67.954	-293.823	74.9246
2.20833	68.1155	-294.428	74.2866
2.21667	68.2769	-295.061	74.8652
2.225	68.4383	-295.683	73.793
2.23333	68.5998	-296.28	73.3242
2.24167	68.7612	-296.862	72.7449
2.25	68.9227	-297.505	72.8086
2.25833	69.0843	-298.161	72.3948
2.26667	69.2458	-298.725	71.521
2.275	69.4073	-299.299	71.1929
2.28333	69.5689	-299.885	71.3569
2.29167	69.7306	-300.495	69.9543
2.3	69.8922	-301.094	68.1313
2.30833	70.0539	-301.643	66.8987
2.31667	70.2155	-302.213	65.1614
2.325	70.3772	-302.809	63.3435
2.33333	70.539	-303.334	61.2788
2.34167	70.7007	-303.839	59.1431
2.35	70.8625	-304.3	57.3164
2.35833	71.0244	-304.73	54.5918
2.36667	71.1863	-305.164	51.1824
2.375	71.3481	-305.602	47.8081
2.38333	71.51	-306.023	44.1658
2.39167	71.6719	-306.419	41.0002
2.4	71.8338	-306.762	37.0408
2.40833	71.9957	-307.074	32.2632
2.41667	72.1577	-307.318	26.7979
2.425	72.3197	-307.52	21.0139
2.43333	72.4816	-307.717	15.4702
2.44167	72.6436	-307.816	10.7856
2.45	72.8057	-307.852	5.52979
2.45833	72.9678	-307.835	0.833496
2.46667	73.1299	-307.774	-3.48706
2.475	73.292	-307.708	-8.28662
2.48333	73.4538	-307.661	-11.5569
2.49167	73.6158	-307.535	-14.8015
2.5	73.7777	-307.388	-17.6111
2.50833	73.9396	-307.229	-20.3086
2.51667	74.1015	-307.026	-23.2727
2.525	74.2635	-306.853	-27.0688
2.53333	74.4254	-306.619	-30.5178
2.54167	74.5874	-306.367	-33.8254
2.55	74.7493	-306.081	-37.0298
2.55833	74.9112	-305.769	-39.8181
2.56667	75.0732	-305.405	-42.8284
2.575	75.2352	-304.991	-44.6455
2.58333	75.3972	-304.569	-46.0386
2.59167	75.5593	-304.143	-47.436
2.6	75.7213	-303.708	-49.1169
2.60833	75.8834	-303.284	-50.3364
2.61667	76.0454	-302.898	-51.126
2.625	76.2075	-302.531	-51.6475
2.63333	76.3697	-302.128	-53.2134
2.64167	76.5318	-301.676	-54.4951
2.65	76.694	-301.21	-56.7092
2.65833	76.8561	-300.731	-59.5071
2.66667	77.0183	-300.265	-62.4478
2.675	77.1806	-299.709	-65.3503
2.68333	77.3431	-299.167	-68.3892
2.69167	77.5057	-298.558	-71.4426
2.7	77.6683	-297.939	-74.0552
2.70833	77.8308	-297.327	-76.8765
2.71667	77.9934	-296.683	-79.0122
2.725	78.1561	-295.977	-82.0583
2.73333	78.3187	-295.257	-84.4871
2.74167	78.4814	-294.56	-86.6667
2.75	78.6441	-293.858	-89.2654
2.75833	78.8069	-293.124	-90.8518
2.76667	78.9696	-292.329	-91.4517
2.775	79.1324	-291.518	-92.0793
2.78333	79.2952	-290.717	-93.0015
2.79167	79.4579	-289.888	-95.187
2.8	79.6207	-289.112	-95.9363
2.80833	79.7835	-288.356	-95.6763
2.81667	79.9462	-287.583	-95.5781
2.825	80.109	-286.81	-95.7605
2.83333	80.2718	-285.926	-95.8337
2.84167	80.4347	-285.13	-96.1926
2.85	80.5976	-284.356	-96.3325
2.85833	80.7605	-283.553	-95.6733
2.86667	80.9233	-282.737	-95.1929
2.875	81.0862	-281.902	-94.4648
2.88333	81.2491	-281.096	-94.2151
2.89167	81.4121	-280.328	-93.0923
2.9	81.5751	-279.611	-91.3594
2.90833	81.7381	-278.877	-89.6375
2.91667	81.9011	-278.054	-88.0195
2.925	82.064	-277.278	-87.0579
2.93333	82.2269	-276.598	-86.3284
2.94167	82.3899	-275.94	-86.0244
2.95	82.553	-275.267	-86.1533
2.95833	82.716	-274.567	-84.5896
2.96667	82.8791	-273.841	-83.647
2.975	83.0422	-273.134	-84.0454
2.98333	83.2054	-272.442	-83.896
2.99167	83.3686	-271.697	-83.0251
3	83.5318	-271.005	-82.1067
3.00833	83.6951	-270.308	-81.1575
3.01667	83.8584	-269.594	-79.7263
3.025	84.0217	-268.948	-78.9207
3.03333	84.185	-268.349	-76.8772
3.04167	84.3483	-267.724	-75.3303
3.05	84.5116	-267.078	-73.5286
3.05833	84.675	-266.49	-71.8865
3.06667	84.8384	-265.865	-70.771
3.075	85.0018	-265.291	-70.0942
3.08333	85.1651	-264.727	-68.6462
3.09167	85.3284	-264.18	-66.3296
3.1	85.4918	-263.604	-65.0193
3.10833	85.6551	-263.051	-63.1816
3.11667	85.8184	-262.507	-61.7812
3.125	85.9818	-262.004	-60.249
3.13333	86.1451	-261.55	-58.0217
3.14167	86.3084	-261.072	-55.3352
3.15	86.4717	-260.6	-52.6897
3.15833	86.6351	-260.142	-50.5818
3.16667	86.7985	-259.707	-48.6372
3.175	86.9619	-259.345	-47.4705
3.18333	87.1254	-258.992	-46.2957
3.19167	87.2888	-258.66	-44.9971
3.2	87.4523	-258.292	-44.1152
3.20833	87.6159	-257.951	-42.7295
3.21667	87.7794	-257.594	-41.2969
3.225	87.9429	-257.214	-40.0107
3.23333	88.1065	-256.85	-39.3479
3.24167	88.2701	-256.466	-38.1943
3.25	88.4337	-256.146	-37.2546
3.25833	88.5973	-255.904	-35.5986
3.26667	88.7608	-255.658	-34.0232
3.275	88.9244	-255.381	-32.2815
3.28333	89.088	-255.109	-30.4028
3.29167	89.2516	-254.846	-28.7856
3.3	89.4151	-254.628	-28.0466
3.30833	89.5788	-254.379	-27.301
3.31667	89.7424	-254.16	-26.5188
3.325	89.9061	-253.933	-25.2297
3.33333	90.0697	-253.747	-23.9165
3.34167	90.2334	-253.567	-22.2583
3.35	90.3972	-253.383	-19.9805
3.35833	90.5609	-253.171	-18.1985
3.36667	90.7247	-253.007	-16.5066
3.375	90.8885	-252.853	-15.7119
3.38333	91.0522	-252.773	-15.1428
3.39167	91.2159	-252.714	-13.8625
3.4	91.3797	-252.644	-12.5684
3.40833	91.5435	-252.557	-11.7444
3.41667	91.7072	-252.438	-11.5554
3.425	91.871	-252.305	-12.2615
3.43333	92.0348	-252.228	-12.5339
3.44167	92.1986	-252.124	-11.5569
3.45	92.3624	-252.028	-9.34351
3.45833	92.5262	-251.89	-7.15503
3.46667	92.69	-251.751	-4.90283
3.475	92.8545	-251.669	-3.53247
3.48333	93.019	-251.681	-1.35498
3.49167	93.1834	-251.778	0.755127
3.5	93.3479	-251.841	3.68188
3.50833	93.5124	-251.896	6.05713
3.51667	93.6769	-251.934	7.24585
3.525	93.8414	-252.011	7.54688
3.53333	94.0061	-252.091	7.57324
3.54167	94.1708	-252.197	8.69971
3.55	94.3354	-252.256	9.30762
3.55833	94.5	-252.273	9.41748
3.56667	94.6647	-252.309	9.64233
3.575	94.8294	-252.41	9.85254
3.58333	94.9941	-252.566	9.91626
3.59167	95.1588	-252.672	10.3894
3.6	95.3235	-252.718	11.1226
3.60833	95.4882	-252.814	11.3958
3.61667	95.6528	-252.912	9.79688
3.625	95.8175	-253.023	7.87939
3.63333	95.9821	-253.122	6.30176
3.64167	96.1468	-253.2	5.91577
3.65	96.3116	-253.259	4.28613
3.65833	96.4763	-253.226	3.10181
3.66667	96.6409	-253.223	1.4458
3.675	96.8053	-253.197	0.791016
3.68333	96.9697	-253.211	0.301025
3.69167	97.1341	-253.172	-0.159668
3.7	97.2985	-253.171	-0.123779
3.70833	97.463	-253.144	-0.297363
3.71667	97.6275	-253.188	0.164795
3.725	97.792	-253.225	0.0681152
3.73333	97.9564	-253.246	0.493652
3.74167	98.1209	-253.216	0.988037
3.75	98.2853	-253.198	1.95044
3.75833	98.4498	-253.211	1.7417
3.76667	98.6142	-253.217	1.87207
3.775	98.7786	-253.213	1.46191
3.78333	98.9431	-253.253	2.15112
3.79167	99.1075	-253.307	3.06226
3.8	99.2719	-253.333	3.35962
3.80833	99.4364	-253.381	3.323
3.81667	99.6009	-253.368	4.14624
3.825	99.7654	-253.395	4.57471
3.83333	99.9299	-253.453	4.69043
3.84167	100.094	-253.491	4.69116
3.85	100.259	-253.494	4.47656
3.85833	100.423	-253.558	4.89844
3.86667	100.588	-253.634	4.94019
3.875	100.754	-253.697	4.22681
3.88333	100.919	-253.724	4.04443
3.89167	101.084	-253.754	4.36304
3.9	101.249	-253.776	3.84155
3.90833	101.414	-253.807	3.06665
3.91667	101.58	-253.806	2.66016
3.925	101.745	-253.828	2.75464
3.93333	101.91	-253.857	2.79346
3.94167	102.075	-253.878	3.06592
3.95	102.241	-253.89	3.25928
3.95833	102.406	-253.919	3.97046
3.96667	102.571	-253.953	4.27808
3.975	102.737	-253.987	4.33887
3.98333	102.902	-254.031	4.58789
3.99167	103.067	-254.078	5.11377
4	103.233	-254.137	5.40015
4.00833	103.398	-254.184	5.61548
4.01667	103.563	-254.219	5.7876
4.025	103.729	-254.261	5.71582
4.03333	103.894	-254.316	5.37231
4.04167	104.059	-254.369	4.93213
4.05	104.225	-254.421	4.6853
4.05833	104.39	-254.469	4.55127
4.06667	104.555	-254.508	4.33374
4.075	104.721	-254.526	3.97705
4.08333	104.886	-254.548	3.55005
4.09167	105.051	-254.575	3.20068
4.1	105.217	-254.598	2.87769
4.10833	105.382	-254.622	2.72534
4.11667	105.547	-254.647	2.75977
4.125	105.713	-254.665	2.72314
4.13333	105.878	-254.688	2.68799
4.14167	106.043	-254.709	2.70557
4.15	106.209	-254.735	2.81543
4.15833	106.374	-254.756	2.87476
4.16667	106.539	-254.775	3.09814
4.175	106.705	-254.799	3.28931
4.18333	106.87	-254.824	3.54126
4.19167	107.036	-254.856	3.55957
4.2	107.201	-254.887	3.6731
4.20833	107.366	-254.923	3.89355
4.21667	107.532	-254.962	4.10742
4.225	107.697	-255.004	4.24146
4.23333	107.862	-255.031	4.37769
4.24167	108.028	-255.062	4.4707
4.25	108.193	-255.099	4.47803
4.25833	108.358	-255.141	4.50439
4.26667	108.524	-255.177	4.53662
4.275	108.689	-255.221	4.7373
4.28333	108.854	-255.26	4.90137
4.29167	109.02	-255.296	5.0061
4.3	109.185	-255.337	5.05225
4.30833	109.35	-255.382	5.19873
4.31667	109.516	-255.426	5.26611
4.325	109.681	-255.47	5.27271
4.33333	109.847	-255.516	5.26392
4.34167	110.012	-255.562	5.28735
4.35	110.178	-255.61	5.33643
4.35833	110.343	-255.66	5.39429
4.36667	110.508	-255.699	5.46167
4.375	110.674	-255.735	5.42212
4.38333	110.839	-255.778	5.49756
4.39167	111.005	-255.827	5.5188
4.4	111.17	-255.876	5.41406
4.40833	111.336	-255.926	5.32324
4.41667	111.501	-255.968	5.35034
4.425	111.667	-256.02	5.34302
4.43333	111.832	-256.07	5.23315
4.44167	111.997	-256.111	5.17163
4.45	112.163	-256.143	5.06616
4.45833	112.329	-256.181	5.14966
4.46667	112.495	-256.223	5.0918
4.475	112.662	-256.263	5.04272
4.48333	112.828	-256.307	5.15405
4.49167	112.995	-256.348	5.36279
4.5	113.161	-256.397	5.41406
4.50833	113.327	-256.444	5.5459
4.51667	113.494	-256.491	5.65576
4.525	113.66	-256.541	5.67261
4.53333	113.826	-256.589	5.7627
4.54167	113.993	-256.632	5.76855
4.55	114.159	-256.685	5.8125
4.55833	114.325	-256.734	5.95898
4.56667	114.492	-256.779	6.07397
4.575	114.658	-256.828	6.1062
4.58333	114.824	-256.878	6.20654
4.59167	114.991	-256.929	6.19922
4.6	115.157	-256.987	6.26953
4.60833	115.323	-257.047	6.46509
4.61667	115.49	-257.098	6.57349
4.625	115.656	-257.149	6.7522
4.63333	115.822	-257.202	6.93384
4.64167	115.988	-257.257	6.98804
4.65	116.155	-257.318	6.99902
4.65833	116.321	-257.376	7.03418
4.66667	116.487	-257.441	7.2019
4.675	116.654	-257.507	7.26855
4.68333	116.82	-257.57	7.30884
4.69167	116.986	-257.63	7.21143
4.7	117.153	-257.684	7.20264
4.70833	117.319	-257.749	7.18506
4.71667	117.485	-257.808	7.06567
4.725	117.651	-257.866	7.01807
4.73333	117.818	-257.919	7.03711
4.74167	117.984	-257.976	7.13965
4.75	118.15	-258.039	7.17041
4.75833	118.316	-258.095	7.22388
4.76667	118.483	-258.154	7.11694
4.775	118.649	-258.217	7.00562
4.78333	118.815	-258.279	6.97925
4.79167	118.981	-258.347	6.98218
4.8	119.147	-258.41	6.95947
4.80833	119.314	-258.459	6.9104
4.81667	119.48	-258.503	6.84155
4.825	119.646	-258.558	6.80859
4.83333	119.812	-258.621	6.54858
4.84167	119.978	-258.675	6.36182
4.85	120.145	-258.73	6.42847
4.85833	120.312	-258.787	6.61157
4.86667	120.479	-258.847	6.61963
4.875	120.646	-258.893	6.27173
4.88333	120.813	-258.94	6.11279
4.89167	120.98	-258.995	6.06592
4.9	121.147	-259.054	5.91797
4.90833	121.314	-259.109	5.80737
4.91667	121.482	-259.144	5.79932
4.925	121.649	-259.185	5.76855
4.93333	121.816	-259.236	5.63965
4.94167	121.983	-259.28	5.45068
4.95	122.15	-259.331	5.40015
4.95833	122.317	-259.376	5.58765
4.96667	122.484	-259.42	5.77734
4.975	122.651	-259.465	5.86816
4.98333	122.818	-259.508	6.10693
4.99167	122.985	-259.559	6.13623
5	123.152	-259.609	6.25635
5.00833	123.319	-259.666	6.31128
5.01667	123.486	-259.725	6.4021
5.025	123.653	-259.789	6.53174
5.03333	123.82	-259.842	6.59546
5.04167	123.987	-259.897	6.78003
5.05	124.154	-259.946	6.72949
5.05833	124.321	-259.998	6.61523
5.06667	124.488	-260.052	6.3772
5.075	124.655	-260.109	6.28418
5.08333	124.822	-260.174	6.19849
5.09167	124.988	-260.227	6.15381
5.1	125.155	-260.276	6.15015
5.10833	125.322	-260.32	6.15894
5.11667	125.489	-260.366	6.0835
5.125	125.656	-260.414	5.8938
5.13333	125.823	-260.459	5.83813
5.14167	125.99	-260.511	5.79272
5.15	126.157	-260.566	5.69019
5.15833	126.323	-260.616	5.59204
5.16667	126.49	-260.666	5.44116
5.175	126.657	-260.714	5.29761
5.18333	126.824	-260.759	5.05664
5.19167	126.991	-260.794	4.85156
5.2	127.157	-260.832	4.74756
5.20833	127.324	-260.867	4.55859
5.21667	127.491	-260.901	4.34473
5.225	127.658	-260.932	4.20483
5.23333	127.824	-260.97	4.23486
5.24167	127.991	-261.011	4.177
5.25	128.158	-261.045	4.15356
5.25833	128.324	-261.076	4.00415
5.26667	128.491	-261.109	3.86719
5.275	128.658	-261.147	3.63135
5.28333	128.824	-261.18	3.46436
5.29167	128.991	-261.213	3.46069
5.3	129.157	-261.234	3.4541
5.30833	129.324	-261.254	4.13013
5.31667	129.491	-261.273	5.32104
5.325	129.657	-261.3	6.60571
5.33333	129.824	-261.334	7.69189
5.34167	129.99	-261.363	9.09448
5.35	130.157	-261.453	11.0969
5.35833	130.323	-261.591	12.8635
5.36667	130.49	-261.73	15.2798
5.375	130.657	-261.854	16.3835
5.38333	130.823	-261.992	16.6802
5.39167	130.989	-262.179	16.4949
5.4	131.156	-262.344	15.7625
5.40833	131.322	-262.573	14.6484
5.41667	131.489	-262.699	14.0823
5.425	131.655	-262.753	12.9573
5.43333	131.822	-262.828	10.9006
5.44167	131.988	-262.904	9.59106
5.45	132.155	-262.951	6.94995
5.45833	132.323	-263.028	6.53101
5.46667	132.49	-263.072	6.12524
5.475	132.657	-263.087	4.64282
5.48333	132.825	-263.144	2.90479
5.49167	132.992	-263.153	1.69995
5.5	133.159	-263.243	0.149414
5.50833	133.326	-263.264	-1.39087
5.51667	133.493	-263.215	-2.04346
5.525	133.661	-263.146	-2.9187
5.53333	133.828	-263.093	-3.82251
5.54167	133.995	-263.04	-5.82495
5.55	134.162	-262.956	-7.073
5.55833	134.33	-262.917	-7.73804
5.56667	134.497	-262.901	-8.3811
5.575	134.664	-262.834	-9.2915
5.58333	134.831	-262.758	-10.2034
5.59167	134.998	-262.674	-10.1338
5.6	135.165	-262.57	-10.4714
5.60833	135.332	-262.448	-11.6572
5.61667	135.499	-262.318	-11.6089
5.625	135.666	-262.19	-11.7605
5.63333	135.833	-262.112	-11.7349
5.64167	136	-262.044	-10.6941
5.65	136.167	-261.929	-8.61108
5.65833	136.334	-261.867	-7.10083
5.66667	136.501	-261.778	-5.6272
5.675	136.668	-261.697	-4.97534
5.68333	136.835	-261.679	-4.0481
5.69167	137.002	-261.73	-3.62256
5.7	137.169	-261.727	-3.09448
5.70833	137.336	-261.721	-1.65454
5.71667	137.503	-261.697	-0.265137
5.725	137.67	-261.707	1.09717
5.73333	137.837	-261.627	1.19531
5.74167	138.003	-261.609	1.80469
5.75	138.17	-261.64	2.23828
5.75833	138.337	-261.674	2.91357
5.76667	138.504	-261.77	2.86597
5.775	138.671	-261.83	3.51636
5.78333	138.837	-261.877	3.51489
5.79167	139.004	-261.908	2.80884
5.8	139.171	-261.94	2.47046
5.80833	139.338	-261.946	1.31763
5.81667	139.504	-261.92	-0.293701
5.825	139.671	-261.902	-1.39014
5.83333	139.838	-261.874	-2.10498
5.84167	140.004	-261.88	-2.79492
5.85	140.171	-261.88	-3.45337
5.85833	140.338	-261.805	-3.26001
5.86667	140.504	-261.761	-3.7522
5.875	140.671	-261.732	-4.97461
5.88333	140.837	-261.707	-6.37866
5.89167	141.004	-261.658	-8.87402
5.9	141.171	-261.649	-10.4553
5.90833	141.337	-261.589	-12.4138
5.91667	141.504	-261.46	-14.707
5.925	141.67	-261.349	-16.7644
5.93333	141.837	-261.141	-18.5098
5.94167	142.004	-260.934	-20.4434
5.95	142.17	-260.727	-22.4678
5.95833	142.336	-260.507	-23.9854
5.96667	142.503	-260.31	-25.7761
5.975	142.669	-260.116	-27.1414
5.98333	142.836	-259.945	-28.686
5.99167	143.002	-259.717	-30.7214
6	143.168	-259.461	-33.4937
6.00833	143.335	-259.201	-36.2102
6.01667	143.501	-258.879	-39.394
6.025	143.667	-258.544	-43.1448
6.03333	143.833	-258.167	-46.6677
6.04167	144	-257.715	-49.6018
6.05	144.167	-257.292	-53.4602
6.05833	144.334	-256.833	-55.9197
6.06667	144.501	-256.35	-58.043
6.075	144.668	-255.828	-60.0908
6.08333	144.836	-255.327	-61.1235
6.09167	145.003	-254.746	-62.0208
6.1	145.17	-254.219	-62.6074
6.10833	145.337	-253.707	-63.4211
6.11667	145.503	-253.159	-64.4348
6.125	145.67	-252.622	-65.2888
6.13333	145.837	-252.124	-65.373
6.14167	146.004	-251.616	-66.0615
6.15	146.171	-251.064	-66.9031
6.15833	146.338	-250.458	-66.1743
6.16667	146.505	-249.887	-65.5276
6.175	146.672	-249.298	-65.491
6.18333	146.839	-248.714	-65.502
6.19167	147.006	-248.132	-64.9102
6.2	147.172	-247.645	-62.8403
6.20833	147.339	-247.161	-61.2495
6.21667	147.506	-246.666	-59.0435
6.225	147.672	-246.157	-57.4885
6.23333	147.839	-245.655	-55.9834
6.24167	148.006	-245.221	-54.0886
6.25	148.172	-244.782	-52.0942
6.25833	148.339	-244.378	-50.6917
6.26667	148.505	-243.923	-49.6919
6.275	148.672	-243.466	-48.4387
6.28333	148.839	-243.137	-46.894
6.29167	149.005	-242.82	-44.8682
6.3	149.172	-242.442	-43.4919
6.30833	149.338	-242.016	-41.2471
6.31667	149.505	-241.619	-38.5063
6.325	149.671	-241.314	-37.9189
6.33333	149.837	-241.043	-37.2378
6.34167	150.003	-240.753	-35.7451
6.35	150.17	-240.486	-33.1663
6.35833	150.336	-240.257	-30.7046
6.36667	150.502	-239.977	-29.9436
6.375	150.668	-239.717	-29.2405
6.38333	150.834	-239.463	-28.1213
6.39167	151	-239.252	-26.428
6.4	151.167	-239.06	-25.5103
6.40833	151.333	-238.818	-24.9016
6.41667	151.499	-238.607	-24.936
6.425	151.665	-238.41	-24.7295
6.43333	151.831	-238.283	-25.2473
6.44167	151.996	-238.132	-25.4971
6.45	152.162	-237.902	-24.9316
6.45833	152.328	-237.639	-24.345
6.46667	152.494	-237.403	-24.3127
6.475	152.66	-237.148	-24.9265
6.48333	152.826	-236.935	-25.1133
6.49167	152.991	-236.741	-24.4922
6.5	153.157	-236.578	-22.9746
6.50833	153.323	-236.384	-21.7705
6.51667	153.488	-236.206	-20.3782
6.525	153.654	-236.039	-19.541
6.53333	153.82	-235.861	-18.3728
6.54167	153.985	-235.724	-17.825
6.55	154.151	-235.588	-17.3591
6.55833	154.316	-235.45	-16.8904
6.56667	154.482	-235.307	-16.0342
6.575	154.647	-235.21	-15.0527
6.58333	154.813	-235.093	-14.3708
6.59167	154.978	-234.937	-13.8054
6.6	155.143	-234.799	-13.2502
6.60833	155.309	-234.703	-12.3347
6.61667	155.474	-234.607	-12.4197
6.625	155.639	-234.527	-12.6914
6.63333	155.804	-234.438	-12.082
6.64167	155.969	-234.346	-12.1194
6.65	156.135	-234.279	-12.75
6.65833	156.302	-234.175	-13.0913
6.66667	156.468	-234.035	-14.1621
6.675	156.634	-233.93	-15.2087
6.68333	156.799	-233.789	-16.0239
6.69167	156.965	-233.64	-16.6772
6.7	157.131	-233.516	-16.697
6.70833	157.297	-233.347	-16.9446
6.71667	157.463	-233.17	-17.9319
6.725	157.629	-233.011	-17.9187
6.73333	157.794	-232.889	-18.3875
6.74167	157.96	-232.783	-18.8804
6.75	158.126	-232.623	-18.4497
6.75833	158.292	-232.436	-18.3882
6.76667	158.457	-232.295	-17.9641
6.775	158.623	-232.108	-18.783
6.78333	158.789	-231.942	-20.146
6.79167	158.954	-231.809	-21.0396
6.8	159.12	-231.638	-21.4548
6.80833	159.285	-231.514	-22.6267
6.81667	159.451	-231.324	-23.2969
6.825	159.616	-231.104	-23.8967
6.83333	159.781	-230.87	-24.7449
6.84167	159.947	-230.648	-25.2319
6.85	160.112	-230.41	-26.3159
6.85833	160.278	-230.166	-26.3196
6.86667	160.443	-229.951	-25.6934
6.875	160.608	-229.747	-24.9763
6.88333	160.773	-229.535	-24.3362
6.89167	160.939	-229.321	-23.4617
6.9	161.104	-229.131	-22.4187
6.90833	161.269	-228.963	-21.72
6.91667	161.434	-228.788	-21.2629
6.925	161.599	-228.62	-20.6814
6.93333	161.764	-228.455	-20.0867
6.94167	161.929	-228.298	-19.8193
6.95	162.094	-228.141	-19.7717
6.95833	162.259	-227.975	-19.6047
6.96667	162.424	-227.812	-19.5747
6.975	162.589	-227.647	-19.5754
6.98333	162.754	-227.479	-19.6707
6.99167	162.919	-227.316	-19.6963
7	163.084	-227.155	-19.5762
7.00833	163.249	-226.989	-19.5894
7.01667	163.414	-226.823	-19.5051
7.025	163.578	-226.659	-19.4407
7.03333	163.743	-226.5	-19.4692
7.04167	163.908	-226.344	-19.637
7.05	164.073	-226.18	-19.6428
7.05833	164.238	-226.021	-19.6018
7.06667	164.403	-225.859	-19.6238
7.075	164.568	-225.693	-19.6436
7.08333	164.732	-225.518	-19.8237
7.09167	164.897	-225.352	-19.8362
7.1	165.062	-225.19	-19.9343
7.10833	165.226	-225.024	-20.0266
7.11667	165.391	-224.863	-20.1519
7.125	165.556	-224.692	-20.1401
7.13333	165.721	-224.527	-20.231
7.14167	165.885	-224.36	-20.3657
7.15	166.05	-224.19	-20.5137
7.15833	166.214	-224.014	-20.751
7.16667	166.379	-223.84	-20.7964
7.175	166.544	-223.666	-20.9224
7.18333	166.708	-223.493	-20.929
7.19167	166.873	-223.314	-21.0037
7.2	167.037	-223.133	-20.9612
7.20833	167.202	-222.959	-21.0095
7.21667	167.366	-222.783	-21.0315
7.225	167.531	-222.616	-21.0125
7.23333	167.695	-222.44	-20.8381
7.24167	167.86	-222.267	-20.6924
7.25	168.024	-222.089	-20.6763
7.25833	168.189	-221.914	-20.5767
7.26667	168.353	-221.742	-20.5884
7.275	168.518	-221.578	-20.5876
7.28333	168.682	-221.409	-20.7349
7.29167	168.847	-221.236	-20.7495
7.3	169.011	-221.068	-20.6653
7.30833	169.176	-220.9	-20.7781
7.31667	169.34	-220.724	-20.9004
7.325	169.504	-220.539	-21.074
7.33333	169.669	-220.36	-21.2585
7.34167	169.833	-220.191	-21.4541
7.35	169.998	-220.01	-21.7061
7.35833	170.162	-219.836	-21.8826
7.36667	170.327	-219.653	-21.9163
7.375	170.491	-219.464	-22.0774
7.38333	170.656	-219.28	-22.314
7.39167	170.82	-219.091	-22.2839
7.4	170.985	-218.901	-22.3059
7.40833	171.149	-218.713	-22.1975
7.41667	171.313	-218.52	-22.1689
7.425	171.478	-218.332	-22.1235
7.43333	171.642	-218.153	-22.0488
7.44167	171.807	-217.977	-22.0393
7.45	171.971	-217.803	-22.0701
7.45833	172.136	-217.617	-22.0093
7.46667	172.3	-217.437	-22.0488
7.475	172.464	-217.254	-22.1719
7.48333	172.629	-217.064	-22.3623
7.49167	172.793	-216.874	-22.5198
7.5	172.958	-216.686	-22.4502
7.50833	173.122	-216.495	-22.4238
7.51667	173.287	-216.306	-22.3499
7.525	173.451	-216.114	-22.1887
7.53333	173.616	-215.926	-22.1125
7.54167	173.78	-215.746	-22.0884
7.55	173.945	-215.568	-22.054
7.55833	174.109	-215.392	-22.1499
7.56667	174.274	-215.215	-22.1331
7.575	174.438	-215.031	-22.1243
7.58333	174.603	-214.845	-22.2942
7.59167	174.767	-214.657	-22.4583
7.6	174.931	-214.46	-22.3704
7.60833	175.096	-214.269	-22.3784
7.61667	175.26	-214.083	-22.3938
7.625	175.425	-213.888	-22.5095
7.63333	175.589	-213.697	-22.3667
7.64167	175.754	-213.527	-21.9902
7.65	175.918	-213.35	-21.821
7.65833	176.083	-213.165	-21.408
7.66667	176.247	-212.969	-21.1362
7.675	176.413	-212.793	-20.3818
7.68333	176.578	-212.627	-19.6414
7.69167	176.744	-212.451	-19.1272
7.7	176.909	-212.299	-18.2454
7.70833	177.075	-212.127	-17.9194
7.71667	177.24	-211.998	-17.5085
7.725	177.406	-211.891	-17.0229
7.73333	177.571	-211.756	-15.2754
7.74167	177.737	-211.644	-15.0322
7.75	177.902	-211.476	-15.5061
7.75833	178.068	-211.334	-16.136
7.76667	178.233	-211.209	-17.2676
7.775	178.399	-211.178	-18.03
7.78333	178.564	-211.046	-19.7212
7.79167	178.73	-210.835	-21.0498
7.8	178.895	-210.654	-22.3345
7.80833	179.061	-210.452	-23.261
7.81667	179.226	-210.254	-26.1218
7.825	179.392	-210.001	-27.5208
7.83333	179.557	-209.722	-27.6782
7.84167	179.723	-209.473	-28.377
7.85	179.888	-209.27	-28.9321
7.85833	180.054	-209.001	-30.0125
7.86667	180.219	-208.753	-30.6174
7.875	180.384	-208.528	-30.041
7.88333	180.548	-208.289	-30.1633
7.89167	180.713	-208.041	-30.46
7.9	180.877	-207.753	-30.4995
7.90833	181.042	-207.449	-30.4629
7.91667	181.206	-207.219	-29.6404
7.925	181.371	-206.959	-28.9131
7.93333	181.535	-206.732	-28.4971
7.94167	181.7	-206.459	-27.4255
7.95	181.865	-206.214	-25.8896
7.95833	182.029	-206.058	-25.0269
7.96667	182.194	-205.879	-24.0242
7.975	182.358	-205.666	-24.427
7.98333	182.523	-205.467	-23.8843
7.99167	182.688	-205.292	-23.2507
8	182.852	-205.133	-23.9846
8.00833	183.017	-204.957	-24.865
8.01667	183.181	-204.696	-25.4084
8.025	183.346	-204.469	-25.8721
8.03333	183.51	-204.277	-26.8623
8.04167	183.675	-204.059	-29.0237
8.05	183.839	-203.807	-30.6702
8.05833	184.004	-203.548	-30.9866
8.06667	184.168	-203.311	-32.2441
8.075	184.333	-203.053	-33.3779
8.08333	184.499	-202.714	-35.1548
8.09167	184.664	-202.401	-36.3215
8.1	184.83	-202.114	-37.0591
8.10833	184.995	-201.782	-38.3503
8.11667	185.161	-201.495	-39.5464
8.125	185.327	-201.13	-40.2839
8.13333	185.492	-200.78	-41.5906
8.14167	185.658	-200.46	-42.6021
8.15	185.823	-200.115	-42.4417
8.15833	185.989	-199.758	-43.3616
8.16667	186.155	-199.357	-43.7095
8.175	186.32	-198.935	-44.0068
8.18333	186.486	-198.564	-45.2754
8.19167	186.652	-198.245	-45.7397
8.2	186.817	-197.882	-45.7039
8.20833	186.983	-197.487	-44.3811
8.21667	187.149	-197.113	-43.3535
8.225	187.315	-196.687	-43.927
8.23333	187.48	-196.304	-44.4309
8.24167	187.646	-195.949	-44.8293
8.25	187.812	-195.659	-44.5144
8.25833	187.978	-195.322	-44.7466
8.26667	188.143	-194.903	-45.2021
8.275	188.309	-194.543	-46.5476
8.28333	188.474	-194.146	-47.8147
8.29167	188.639	-193.778	-48.6921
8.3	188.804	-193.384	-48.5559
8.30833	188.968	-192.92	-49.4216
8.31667	189.133	-192.425	-52.4897
8.325	189.298	-191.965	-55.5645
8.33333	189.463	-191.601	-58.1631
8.34167	189.628	-191.276	-60.5823
8.35	189.792	-190.785	-61.7585
8.35833	189.957	-190.168	-62.4338
8.36667	190.122	-189.515	-63.1282
8.375	190.287	-188.931	-65.4983
8.38333	190.452	-188.336	-68.6455
8.39167	190.617	-187.774	-69.6189
8.4	190.781	-187.222	-68.7546
8.40833	190.946	-186.704	-67.5483
8.41667	191.111	-186.143	-67.1521
8.425	191.276	-185.556	-67.8025
8.43333	191.441	-184.983	-68.8198
8.44167	191.605	-184.439	-68.9634
8.45	191.77	-183.886	-69.0769
8.45833	191.935	-183.335	-70.2253
8.46667	192.1	-182.686	-71.5203
8.475	192.265	-182.039	-71.625
8.48333	192.43	-181.475	-71.3188
8.49167	192.595	-180.948	-70.6304
8.5	192.76	-180.291	-70.1499
8.50833	192.925	-179.596	-69.0828
8.51667	193.09	-179.015	-67.5593
8.525	193.255	-178.496	-67.6311
8.53333	193.42	-178.001	-69.3757
8.54167	193.585	-177.489	-69.7954
8.55	193.75	-176.929	-69.4431
8.55833	193.915	-176.409	-70.2766
8.56667	194.08	-175.839	-73.0781
8.575	194.245	-175.166	-76.3081
8.58333	194.41	-174.475	-79.3909
8.59167	194.575	-173.809	-81.4146
8.6	194.74	-173.158	-84.167
8.60833	194.905	-172.406	-87.1223
8.61667	195.07	-171.642	-90.0081
8.625	195.235	-170.873	-91.5403
8.63333	195.401	-170.144	-93.5815
8.64167	195.566	-169.395	-96.3647
8.65	195.731	-168.579	-98.1409
8.65833	195.896	-167.666	-100.521
8.66667	196.061	-166.846	-103.098
8.675	196.226	-166.01	-106.685
8.68333	196.391	-165.128	-109.926
8.69167	196.558	-164.227	-113.109
8.7	196.724	-163.265	-114.975
8.70833	196.89	-162.282	-117.857
8.71667	197.056	-161.254	-120.727
8.725	197.222	-160.235	-123.497
8.73333	197.388	-159.153	-126.502
8.74167	197.555	-158.084	-128.659
8.75	197.721	-157.025	-131.109
8.75833	197.887	-155.95	-133.587
8.76667	198.053	-154.836	-135.627
8.775	198.219	-153.686	-137.064
8.78333	198.385	-152.543	-138.806
8.79167	198.551	-151.356	-141.765
8.8	198.718	-150.121	-145.458
8.80833	198.884	-148.932	-148.084
8.81667	199.05	-147.731	-150.132
8.825	199.216	-146.517	-152.005
8.83333	199.382	-145.211	-154.095
8.84167	199.549	-143.828	-155.515
8.85	199.715	-142.496	-158.144
8.85833	199.881	-141.175	-160.371
8.86667	200.048	-139.876	-162.639
8.875	200.214	-138.515	-164.615
8.88333	200.38	-137.162	-166.006
8.89167	200.546	-135.754	-168.869
8.9	200.712	-134.367	-171.189
8.90833	200.877	-132.964	-175.129
8.91667	201.042	-131.493	-177.919
8.925	201.208	-129.994	-181.107
8.93333	201.373	-128.424	-184.781
8.94167	201.538	-126.909	-188.782
8.95	201.703	-125.282	-192.621
8.95833	201.869	-123.688	-196.162
8.96667	202.034	-122.07	-198.871
8.975	202.199	-120.355	-200.792
8.98333	202.365	-118.635	-204.339
8.99167	202.53	-116.912	-207.745
9	202.696	-115.147	-211.862
9.00833	202.861	-113.422	-215.87
9.01667	203.027	-111.691	-219.094
9.025	203.192	-109.881	-222.51
9.03333	203.357	-107.97	-227.102
9.04167	203.523	-106.033	-231.344
9.05	203.688	-104.08	-237.089
9.05833	203.854	-102.097	-242.877
9.06667	204.02	-100.092	-247.593
9.075	204.185	-97.9871	-251.189
9.08333	204.351	-95.8679	-255.399
9.09167	204.516	-93.6643	-261.039
9.1	204.681	-91.4513	-265.675
9.10833	204.845	-89.2478	-270.5
9.11667	205.01	-87.0375	-274.522
9.125	205.174	-84.7495	-278.456
9.13333	205.339	-82.3271	-282.149
9.14167	205.503	-79.9579	-286.619
9.15	205.668	-77.5507	-292.165
9.15833	205.832	-75.1102	-297.478
9.16667	205.997	-72.6632	-302.39
9.175	206.162	-70.1519	-306.052
9.18333	206.326	-67.5663	-310.312
9.19167	206.491	-64.9007	-314.955
9.2	206.656	-62.2477	-319.167
9.20833	206.82	-59.5504	-324.075
9.21667	206.985	-56.8228	-327.888
9.225	207.15	-54.0985	-330.97
9.23333	207.314	-51.3045	-334.31
9.24167	207.479	-48.513	-338.339
9.25	207.644	-45.6569	-342.147
9.25833	207.808	-42.8279	-344.944
9.26667	207.973	-39.9855	-349.009
9.275	208.138	-37.0415	-352.925
9.28333	208.303	-34.0527	-357.315
9.29167	208.468	-31.0381	-361.905
9.3	208.633	-28.0775	-367.512
9.30833	208.799	-25.0145	-373.438
9.31667	208.965	-21.8941	-378.762
9.325	209.131	-18.7368	-384.034
9.33333	209.296	-15.4982	-389.389
9.34167	209.462	-12.2018	-395.878
9.35	209.628	-8.86566	-402.358
9.35833	209.794	-5.47803	-408.992
9.36667	209.96	-2.04993	-415.215
9.375	210.125	1.41101	-421.099
9.38333	210.291	4.91241	-427.656
9.39167	210.457	8.51538	-433.685
9.4	210.623	12.1885	-440.059
9.40833	210.789	15.8645	-446.812
9.41667	210.954	19.5934	-453.458
9.425	211.12	23.4362	-461.232
9.43333	211.286	27.2747	-468.384
9.44167	211.452	31.1935	-474.471
9.45	211.618	35.1844	-481.823
9.45833	211.784	39.1992	-489.048
9.46667	211.95	43.3484	-494.996
9.475	212.116	47.5474	-501.748
9.48333	212.282	51.7278	-508.037
9.49167	212.448	56.0164	-513.717
9.5	212.614	60.3474	-520.107
9.50833	212.779	64.6858	-525.79
9.51667	212.944	69.087	-531.495
9.525	213.109	73.53	-538.16
9.53333	213.274	77.9941	-543.864
9.54167	213.439	82.5414	-550.205
9.55	213.604	87.1642	-556.345
9.55833	213.769	91.8386	-562.893
9.56667	213.934	96.5745	-569.627
9.575	214.099	101.338	-576.816
9.58333	214.264	106.198	-583.726
9.59167	214.429	111.048	-589.343
9.6	214.594	115.995	-594.973
9.60833	214.759	120.999	-602.096
9.61667	214.925	126.062	-608.583
9.625	215.09	131.185	-614.282
9.63333	215.255	136.276	-620.917
9.64167	215.42	141.42	-627.776
9.65	215.586	146.749	-634.705
9.65833	215.751	152.054	-641.687
9.66667	215.916	157.388	-648.443
9.675	216.081	162.791	-656.21
9.68333	216.246	168.309	-663.918
9.69167	216.411	173.891	-669.435
9.7	216.577	179.536	-676.711
9.70833	216.742	185.222	-684.013
9.71667	216.908	190.96	-691.292
9.725	217.074	196.746	-697.499
9.73333	217.24	202.535	-703.931
9.74167	217.405	208.446	-709.695
9.75	217.571	214.389	-716.142
9.75833	217.737	220.399	-722.557
9.76667	217.903	226.434	-729.666
9.775	218.069	232.552	-736.542
9.78333	218.234	238.677	-742.586
9.79167	218.4	244.901	-749.031
9.8	218.566	251.173	-755.63
9.80833	218.732	257.552	-762.571
9.81667	218.898	263.914	-768.691
9.825	219.064	270.328	-775.46
9.83333	219.23	276.808	-781.921
9.84167	219.396	283.368	-787.55
9.85	219.562	289.982	-793.249
9.85833	219.728	296.609	-799.723
9.86667	219.894	303.299	-806.829
9.875	220.06	310.061	-813.081
9.88333	220.226	316.802	-818.917
9.89167	220.392	323.656	-825.055
9.9	220.558	330.557	-831.695
9.90833	220.723	337.564	-838.051
9.91667	220.888	344.565	-843.97
9.925	221.053	351.611	-851.351
9.93333	221.218	358.736	-858.003
9.94167	221.383	365.917	-864.22
9.95	221.548	373.137	-871.311
9.95833	221.712	380.392	-879.631
9.96667	221.877	387.748	-887.579
9.975	222.042	395.156	-894.783
9.98333	222.207	402.576	-902.118
9.99167	222.372	410.173	-909.652
10	222.538	417.868	-917.357
10.0083	222.703	425.576	-924.982
10.0167	222.868	433.302	-932.177
10.025	223.033	441.094	-940.135
10.0333	223.198	448.941	-946.239
10.0417	223.363	456.838	-952.505
10.05	223.528	464.83	-959.665
10.0583	223.693	472.838	-967.029
10.0667	223.859	480.92	-974.642
10.075	224.024	489.027	-981.196
10.0833	224.189	497.243	-987.972
10.0917	224.354	505.548	-994.721
10.1	224.519	513.888	-1001.33
10.1083	224.685	522.314	-1008.35
10.1167	224.851	530.707	-1014.27
10.125	225.017	539.169	-1019.11
10.1333	225.182	547.724	-1023.4
10.1417	225.348	556.282	-1028.53
10.15	225.514	564.95	-1033.02
10.1583	225.68	573.549	-1038.37
10.1667	225.845	582.169	-1043.91
10.175	226.011	590.832	-1048.85
10.1833	226.177	599.599	-1054.9
10.1917	226.343	608.399	-1060.66
10.2	226.509	617.238	-1067.27
10.2083	226.675	626.161	-1074.21
10.2167	226.841	635.127	-1081.06
10.225	227.007	644.19	-1087.83
10.2333	227.173	653.338	-1094.62
10.2417	227.339	662.489	-1102.84
10.25	227.505	671.687	-1111.02
10.2583	227.67	680.92	-1118.6
10.2667	227.836	690.251	-1125.73
10.275	228.002	699.618	-1132.05
10.2833	228.168	709.141	-1139.82
10.2917	228.334	718.747	-1147.38
10.3	228.5	728.344	-1155.6
10.3083	228.666	738.001	-1163.69
10.3167	228.831	747.675	-1171.61
10.325	228.996	757.474	-1179.39
10.3333	229.161	767.302	-1186.28
10.3417	229.326	777.22	-1194.71
10.35	229.491	787.225	-1202.58
10.3583	229.656	797.252	-1210.16
10.3667	229.821	807.423	-1216.96
10.375	229.986	817.603	-1224.48
10.3833	230.151	827.903	-1230.93
10.3917	230.316	838.216	-1237.53
10.4	230.481	848.522	-1244.45
10.4083	230.647	858.887	-1249.62
10.4167	230.812	869.342	-1255.73
10.425	230.977	879.798	-1261.83
10.4333	231.142	890.352	-1268.24
10.4417	231.307	900.956	-1276.41
10.45	231.473	911.559	-1284.38
10.4583	231.638	922.248	-1292.17
10.4667	231.803	933.055	-1301.2
10.475	231.968	943.903	-1308.41
10.4833	232.134	954.89	-1316.24
10.4917	232.299	965.919	-1324.68
10.5	232.464	977.023	-1332.27
10.5083	232.629	988.231	-1339.12
10.5167	232.795	999.387	-1346.49
10.525	232.96	1010.64	-1352.14
10.5333	233.125	1021.95	-1359.99
10.5417	233.291	1033.27	-1368.54
10.55	233.456	1044.65	-1377.34
10.5583	233.621	1056.11	-1387.3
10.5667	233.787	1067.57	-1396.17
10.575	233.952	1079.25	-1405.38
10.5833	234.117	1091.07	-1415.26
10.5917	234.283	1103.01	-1424.3
10.6	234.448	1115	-1433.61
10.6083	234.614	1126.99	-1443.05
10.6167	234.779	1139.06	-1450.39
10.625	234.945	1151.21	-1458.06
10.6333	235.11	1163.34	-1463.88
10.6417	235.275	1175.58	-1468.95
10.65	235.441	1187.82	-1476.72
10.6583	235.607	1200.12	-1484.92
10.6667	235.772	1212.57	-1493.99
10.675	235.938	1225	-1504.73
10.6833	236.103	1237.41	-1514.75
10.6917	236.269	1250.05	-1525.48
10.7	236.435	1262.81	-1535.98
10.7083	236.6	1275.71	-1545.27
10.7167	236.766	1288.73	-1555.59
10.725	236.932	1301.81	-1565.32
10.7333	237.097	1314.95	-1568.51
10.7417	237.263	1328.12	-1573.61
10.75	237.428	1341.35	-1581.82
10.7583	237.594	1354.63	-1589.91
10.7667	237.76	1367.85	-1598.59
10.775	237.926	1380.76	-1604.81
10.7833	238.091	1393.94	-1612
10.7917	238.257	1407.53	-1621.41
10.8	238.423	1421.23	-1631.03
10.8083	238.589	1435.02	-1645.66
10.8167	238.754	1448.68	-1665.46
10.825	238.92	1462.45	-1677.93
10.8333	239.086	1476.46	-1681.94
10.8417	239.252	1490.55	-1689.61
10.85	239.418	1504.99	-1699.64
10.8583	239.584	1519.55	-1714.69
10.8667	239.749	1533.77	-1729.74
10.875	239.915	1547.69	-1738.97
10.8833	240.081	1562.03	-1749.54
10.8917	240.247	1576.66	-1757.57
10.9	240.413	1591.57	-1768.61
10.9083	240.579	1606.59	-1787.22
10.9167	240.744	1621.38	-1807.11
10.925	240.909	1636.35	-1818.5
10.9333	241.075	1651.45	-1826.57
10.9417	241.24	1666.93	-1838.57
10.95	241.405	1682.7	-1849.19
10.9583	241.571	1698.28	-1864.18
10.9667	241.736	1713.57	-1877.19
10.975	241.901	1728.87	-1890.07
10.9833	242.067	1744.78	-1899.33
10.9917	242.232	1760.69	-1902.08
11	242.397	1776.72	-1917.23
11.0083	242.563	1792.78	-1934.44
11.0167	242.728	1808.96	-1952.59
11.025	242.893	1825.21	-1963.65
11.0333	243.059	1841.21	-1972.09
11.0417	243.224	1858.05	-1981.7
11.05	243.39	1874.77	-1993.21
11.0583	243.555	1891.59	-2005.3
11.0667	243.721	1908.42	-2014.74
11.075	243.886	1925.03	-2028.8
11.0833	244.052	1941.87	-2033.06
11.0917	244.218	1958.88	-2043.05
11.1	244.383	1976.07	-2053.83
11.1083	244.549	1993.1	-2062.32
11.1167	244.714	2010.28	-2073.81
11.125	244.879	2027.47	-2084.11
11.1333	245.045	2045.03	-2092.95
11.1417	245.21	2062.74	-2099.92
11.15	245.375	2080.28	-2106.66
11.1583	245.541	2097.85	-2116.06
11.1667	245.706	2115.54	-2127.32
11.175	245.871	2133.29	-2133.27
11.1833	246.037	2151.06	-2138.49
11.1917	246.202	2168.66	-2147.83
11.2	246.368	2186.61	-2158.76
11.2083	246.533	2204.75	-2168.99
11.2167	246.699	2222.8	-2179.23
11.225	246.864	2240.95	-2191.3
11.2333	247.03	2259.27	-2206.57
11.2417	247.195	2277.75	-2217.27
11.25	247.36	2296.29	-2226.22
11.2583	247.526	2314.89	-2236.34
11.2667	247.691	2333.67	-2246.78
11.275	247.857	2352.54	-2256.26
11.2833	248.022	2371.39	-2264.29
11.2917	248.188	2390.27	-2272.69
11.3	248.353	2409.16	-2281.11
11.3083	248.519	2428.18	-2288.29
11.3167	248.684	2447.29	-2295.8
11.325	248.85	2466.44	-2304.41
11.3333	249.016	2485.68	-2311.89
11.3417	249.181	2504.99	-2318.77
11.35	249.347	2524.36	-2325.11
11.3583	249.512	2543.86	-2330.02
11.3667	249.678	2563.42	-2333.65
11.375	249.843	2582.92	-2336.91
11.3833	250.009	2602.39	-2340.89
11.3917	250.175	2621.94	-2344.29
11.4	250.34	2641.46	-2349
11.4083	250.506	2660.91	-2348.17
11.4167	250.672	2680.42	-2346.39
11.425	250.838	2700.06	-2343.99
11.4333	251.003	2719.72	-2338.14
11.4417	251.169	2739.61	-2331.19
11.45	251.335	2759.1	-2324.53
11.4583	251.501	2778.46	-2315.48
11.4667	251.666	2797.73	-2303.2
11.475	251.832	2816.79	-2286.25
11.4833	251.998	2835.72	-2263.85
11.4917	252.163	2854.62	-2244.06
11.5	252.329	2873.38	-2222.62
11.5083	252.494	2891.99	-2199.52
11.5167	252.659	2910.24	-2175.56
11.525	252.824	2928.26	-2150.32
11.5333	252.989	2946.11	-2121.55
11.5417	253.154	2963.67	-2092.78
11.55	253.318	2981.02	-2066.1
11.5583	253.483	2998.08	-2046.37
11.5667	253.648	3014.92	-2031.69
11.575	253.813	3031.42	-2022.04
11.5833	253.978	3047.78	-2020.31
11.5917	254.142	3064.17	-2025.45
11.6	254.307	3080.77	-2042.25
11.6083	254.472	3097.57	-2070.36
11.6167	254.637	3114.61	-2111.77
11.625	254.801	3132.03	-2166.51
11.6333	254.966	3149.81	-2230.91
11.6417	255.131	3168.27	-2304.62
11.65	255.296	3187.45	-2386.23
11.6583	255.46	3207.4	-2476.21
11.6667	255.625	3228.32	-2573.65
11.675	255.79	3250.08	-2678.54
11.6833	255.955	3272.82	-2783.26
11.6917	256.12	3296.42	-2886.8
11.7	256.285	3320.96	-2989.29
11.7083	256.451	3346.5	-3084.52
11.7167	256.617	3373.02	-3175.87
11.725	256.783	3400.21	-3258.04
11.7333	256.949	3428.01	-3333.43
11.7417	257.115	3456.5	-3398.7
11.75	257.281	3485.37	-3451.83
11.7583	257.448	3514.73	-3493.1
11.7667	257.614	3544.32	-3528.42
11.775	257.78	3574.21	-3558.41
11.7833	257.947	3604.19	-3578.7
11.7917	258.113	3634.16	-3594.42
11.8	258.279	3664.11	-3603.57
11.8083	258.446	3694.24	-3607.24
11.8167	258.612	3724.55	-3605.98
11.825	258.779	3754.73	-3602.41
11.8333	258.945	3784.9	-3596.33
11.8417	259.112	3815.03	-3589.7
11.85	259.279	3844.93	-3576.89
11.8583	259.445	3874.7	-3558.55
11.8667	259.612	3904.39	-3541.25
11.875	259.778	3933.85	-3522.78
11.8833	259.945	3963.25	-3501.18
11.8917	260.112	3992.32	-3482.37
11.9	260.278	4021.09	-3464.53
11.9083	260.444	4049.83	-3445.39
11.9167	260.609	4078.47	-3427.84
11.925	260.775	4106.8	-3405.21
11.9333	260.94	4135.12	-3386.25
11.9417	261.106	4163.41	-3370.78
11.95	261.272	4191.5	-3357.88
11.9583	261.437	4219.5	-3346.93
11.9667	261.603	4247.02	-3339.45
11.975	261.768	4274.5	-3331.24
11.9833	261.934	4301.99	-3323.41
11.9917	262.1	4329.65	-3317.22
12	262.266	4357.38	-3310.85
12.0083	262.431	4385.08	-3310.03
12.0167	262.597	4412.73	-3309.31
12.025	262.763	4440.37	-3307.89
12.0333	262.928	4467.94	-3304.61
12.0417	263.094	4495.41	-3301.63
12.05	263.26	4522.86	-3298.16
12.0583	263.426	4550.28	-3295.91
12.0667	263.591	4577.65	-3293.65
12.075	263.757	4605.04	-3292.06
12.0833	263.923	4632.51	-3290.78
12.0917	264.088	4659.93	-3289.48
12.1	264.254	4687.39	-3289.28
12.1083	264.42	4714.84	-3290.11
12.1167	264.585	4742.28	-3290.89
12.125	264.751	4769.64	-3290.29
12.1333	264.917	4796.98	-3289.48
12.1417	265.083	4824.39	-3289.23
12.15	265.248	4851.83	-3288.9
12.1583	265.414	4879.28	-3288.35
12.1667	265.58	4906.7	-3288.38
12.175	265.746	4934.05	-3289.52
12.1833	265.911	4961.49	-3290.15
12.1917	266.077	4988.91	-3289.8
12.2	266.243	5016.31	-3289.61
12.2083	266.409	5043.67	-3289.76
12.2167	266.575	5071.11	-3291.41
12.225	266.741	5098.57	-3291.94
12.2333	266.906	5125.98	-3292.78
12.2417	267.072	5153.41	-3293.75
12.25	267.238	5180.85	-3295.75
12.2583	267.404	5208.34	-3296.78
12.2667	267.57	5235.82	-3297.54
12.275	267.736	5263.31	-3298.45
12.2833	267.902	5290.79	-3300.11
12.2917	268.068	5318.32	-3300.79
12.3	268.234	5345.84	-3301.34
12.3083	268.399	5373.36	-3301.4
12.3167	268.564	5400.85	-3301.42
12.325	268.729	5428.42	-3301.35
12.3333	268.894	5455.91	-3300.86
12.3417	269.059	5483.45	-3300.62
12.35	269.224	5510.94	-3300.21
12.3583	269.389	5538.43	-3300.87
12.3667	269.554	5565.9	-3300.16
12.375	269.72	5593.39	-3299.84
12.3833	269.885	5620.89	-3298.54
12.3917	270.05	5648.38	-3297.5
12.4	270.215	5675.92	-3296.24
12.4083	270.38	5703.44	-3295.43
12.4167	270.545	5730.9	-3294.05
12.425	270.71	5758.33	-3292.15
12.4333	270.876	5785.73	-3290.12
12.4417	271.041	5813.12	-3287.92
12.45	271.206	5840.52	-3284.96
12.4583	271.371	5867.89	-3284.07
12.4667	271.536	5895.23	-3283.27
12.475	271.702	5922.55	-3281.41
12.4833	271.867	5949.91	-3279.87
12.4917	272.032	5977.18	-3278.14
12.5	272.197	6004.57	-3276.7
12.5083	272.363	6031.93	-3274.9
12.5167	272.529	6059.18	-3272.57
12.525	272.695	6086.44	-3269.72
12.5333	272.861	6113.7	-3267.47
12.5417	273.026	6140.95	-3263.09
12.55	273.192	6168.14	-3259.19
12.5583	273.358	6195.27	-3256.62
12.5667	273.524	6222.39	-3253.6
12.575	273.69	6249.47	-3250.71
12.5833	273.855	6276.5	-3247.12
12.5917	274.021	6303.53	-3244.08
12.6	274.187	6330.56	-3242.26
12.6083	274.353	6357.57	-3239.74
12.6167	274.519	6384.59	-3237.32
12.625	274.685	6411.54	-3235.06
12.6333	274.851	6438.48	-3231.88
12.6417	275.017	6465.46	-3228.87
12.65	275.183	6492.37	-3225.73
12.6583	275.349	6519.25	-3221.62
12.6667	275.515	6546.09	-3218.03
12.675	275.681	6572.86	-3215.13
12.6833	275.847	6599.64	-3211.66
12.6917	276.013	6626.38	-3208.78
12.7	276.179	6653.06	-3205.35
12.7083	276.344	6679.71	-3202.14
12.7167	276.51	6706.41	-3199.58
12.725	276.675	6733.1	-3196.52
12.7333	276.841	6759.77	-3193.53
12.7417	277.006	6786.36	-3190.88
12.75	277.172	6812.93	-3187.48
12.7583	277.338	6839.49	-3183.71
12.7667	277.503	6866.01	-3179.23
12.775	277.669	6892.51	-3174.5
12.7833	277.835	6918.96	-3170.54
12.7917	278	6945.34	-3166.37
12.8	278.166	6971.72	-3161.64
12.8083	278.332	6998.03	-3157.83
12.8167	278.498	7024.31	-3153.86
12.825	278.663	7050.57	-3150.03
12.8333	278.829	7076.8	-3147.4
12.8417	278.995	7102.96	-3143.97
12.85	279.161	7129.17	-3140.71
12.8583	279.327	7155.33	-3136.99
12.8667	279.492	7181.47	-3132.62
12.875	279.658	7207.62	-3129.4
12.8833	279.824	7233.72	-3126.01
12.8917	279.99	7259.76	-3121.37
12.9	280.156	7285.72	-3116.9
12.9083	280.321	7311.63	-3112.27
12.9167	280.487	7337.58	-3106.48
12.925	280.653	7363.46	-3101.48
12.9333	280.819	7389.28	-3096.87
12.9417	280.985	7415.07	-3092.47
12.95	281.151	7440.82	-3088.34
12.9583	281.317	7466.49	-3082.58
12.9667	281.483	7492.17	-3077.77
12.975	281.649	7517.83	-3073.04
12.9833	281.815	7543.43	-3067.82
12.9917	281.981	7568.99	-3063.38
13	282.147	7594.46	-3059.91
13.0083	282.313	7619.94	-3056.14
13.0167	282.479	7645.37	-3052.24
13.025	282.645	7670.72	-3048.52
13.0333	282.811	7696.1	-3045.74
13.0417	282.977	7721.49	-3043.13
13.05	283.143	7746.85	-3040.44
13.0583	283.31	7772.18	-3038.7
13.0667	283.476	7797.47	-3037.8
13.075	283.642	7822.8	-3036.82
13.0833	283.808	7848.05	-3036.29
13.0917	283.974	7873.31	-3035.21
13.1	284.14	7898.59	-3034.14
13.1083	284.305	7923.88	-3034.08
13.1167	284.471	7949.17	-3032.94
13.125	284.636	7974.51	-3033.19
13.1333	284.802	7999.79	-3032.99
13.1417	284.967	8025.03	-3033.3
13.15	285.133	8050.31	-3033.81
13.1583	285.299	8075.54	-3034.56
13.1667	285.464	8100.82	-3033.69
13.175	285.63	8126.06	-3033.45
13.1833	285.795	8151.37	-3033.71
13.1917	285.961	8176.69	-3033.73
13.2	286.127	8202.05	-3034.83
13.2083	286.292	8227.32	-3035.67
13.2167	286.458	8252.57	-3036.66
13.225	286.624	8277.84	-3037
13.2333	286.789	8303.12	-3036.53
13.2417	286.955	8328.45	-3035.31
13.25	287.121	8353.79	-3035.16
13.2583	287.286	8379.11	-3035.68
13.2667	287.452	8404.45	-3036.57
13.275	287.618	8429.74	-3037.55
13.2833	287.784	8454.99	-3038.33
13.2917	287.95	8480.25	-3038.95
13.3	288.116	8505.55	-3040.36
13.3083	288.282	8530.88	-3041.01
13.3167	288.448	8556.25	-3042.28
13.325	288.614	8581.64	-3043.25
13.3333	288.78	8607.04	-3044.82
13.3417	288.947	8632.48	-3045.73
13.35	289.113	8657.87	-3046.44
13.3583	289.279	8683.26	-3047.48
13.3667	289.445	8708.6	-3048.35
13.375	289.611	8733.98	-3048.62
13.3833	289.777	8759.36	-3048.35
13.3917	289.944	8784.75	-3049
13.4	290.11	8810.21	-3049.85
13.4083	290.276	8835.67	-3051.47
13.4167	290.443	8861.09	-3053.07
13.425	290.609	8886.51	-3054.01
13.4333	290.775	8911.95	-3054.43
13.4417	290.942	8937.41	-3054.26
13.45	291.108	8962.89	-3053.68
13.4583	291.274	8988.4	-3052.89
13.4667	291.44	9013.86	-3052.28
13.475	291.607	9039.29	-3051.7
13.4833	291.773	9064.73	-3050.81
13.4917	291.939	9090.14	-3050.48
13.5	292.104	9115.5	-3048.73
13.5083	292.27	9140.86	-3047.54
13.5167	292.436	9166.26	-3046.72
13.525	292.602	9191.65	-3044.92
13.5333	292.767	9217.09	-3042.64
13.5417	292.933	9242.47	-3041.12
13.55	293.099	9267.82	-3039.79
13.5583	293.265	9293.18	-3037.55
13.5667	293.43	9318.47	-3034.31
13.575	293.596	9343.7	-3030.39
13.5833	293.762	9368.92	-3026.8
13.5917	293.928	9394.18	-3023.89
13.6	294.093	9419.39	-3021.38
13.6083	294.259	9444.51	-3018.61
13.6167	294.425	9469.63	-3016.02
13.625	294.591	9494.7	-3013.66
13.6333	294.757	9519.81	-3010.39
13.6417	294.922	9544.97	-3007.11
13.65	295.088	9570.02	-3004.01
13.6583	295.254	9595.03	-3000.21
13.6667	295.42	9620.06	-2996.65
13.675	295.586	9645.04	-2992.58
13.6833	295.752	9669.98	-2987.67
13.6917	295.917	9694.84	-2983.75
13.7	296.083	9719.64	-2979.33
13.7083	296.248	9744.42	-2974.1
13.7167	296.414	9769.19	-2969.31
13.725	296.58	9793.94	-2963.94
13.7333	296.745	9818.67	-2959.92
13.7417	296.911	9843.31	-2955.59
13.75	297.077	9867.9	-2949.81
13.7583	297.242	9892.49	-2944.3
13.7667	297.408	9916.98	-2938.2
13.775	297.574	9941.5	-2931.2
13.7833	297.739	9965.94	-2925.28
13.7917	297.905	9990.24	-2919.77
13.8	298.071	10014.6	-2913.81
13.8083	298.237	10038.8	-2907.86
13.8167	298.402	10062.9	-2900.65
13.825	298.568	10087.1	-2894.46
13.8333	298.734	10111.2	-2889.11
13.8417	298.899	10135.3	-2883.39
13.85	299.065	10159.3	-2876.89
13.8583	299.231	10183.2	-2870.37
13.8667	299.397	10207.1	-2864.05
13.875	299.562	10231	-2857.07
13.8833	299.728	10254.8	-2849.34
13.8917	299.894	10278.5	-2842.56
13.9	300.059	10302.1	-2835.83
13.9083	300.225	10325.8	-2828.09
13.9167	300.391	10349.3	-2821.01
13.925	300.556	10372.7	-2813.14
13.9333	300.722	10396.2	-2805.8
13.9417	300.888	10419.5	-2799.49
13.95	301.054	10442.8	-2792.1
13.9583	301.219	10466.1	-2784.3
13.9667	301.385	10489.3	-2776.79
13.975	301.551	10512.3	-2767.98
13.9833	301.716	10535.4	-2759.32
13.9917	301.882	10558.4	-2750.7
14	302.048	10581.3	-2741.65
14.0083	302.214	10604.1	-2731.84
14.0167	302.38	10626.8	-2722.98
14.025	302.545	10649.5	-2713.51
14.0333	302.711	10672	-2703.94
14.0417	302.877	10694.6	-2694.83
14.05	303.043	10716.9	-2686.75
14.0583	303.209	10739.3	-2680.68
14.0667	303.375	10761.6	-2670.83
14.075	303.541	10783.8	-2659.8
14.0833	303.707	10805.9	-2650.02
14.0917	303.873	10828	-2640.62
14.1	304.039	10850.2	-2630.99
14.1083	304.205	10872.1	-2620.42
14.1167	304.371	10893.7	-2609.67
14.125	304.537	10915.4	-2596.56
14.1333	304.703	10937	-2583.69
14.1417	304.869	10958.5	-2573.39
14.15	305.035	10979.9	-2566.78
14.1583	305.201	11001.2	-2559.04
14.1667	305.366	11022.3	-2547.6
14.175	305.532	11043.4	-2537.13
14.1833	305.698	11064.7	-2525.23
14.1917	305.865	11086	-2513.67
14.2	306.031	11106.9	-2503.15
14.2083	306.197	11127.7	-2495.26
14.2167	306.363	11148.4	-2483.37
14.225	306.529	11168.9	-2462.72
14.2333	306.695	11189.4	-2445.06
14.2417	306.861	11209.8	-2432.91
14.25	307.027	11230.2	-2423.98
14.2583	307.193	11250.3	-2412.48
14.2667	307.358	11269.9	-2399.81
14.275	307.523	11289.7	-2386.03
14.2833	307.688	11309.7	-2371.75
14.2917	307.854	11329.7	-2357.64
14.3	308.019	11349.4	-2345.65
14.3083	308.184	11368.9	-2337.69
14.3167	308.349	11388.2	-2326.45
14.325	308.514	11407.5	-2314.14
14.3333	308.68	11426.7	-2301.46
14.3417	308.845	11445.8	-2287.78
14.35	309.01	11464.7	-2277.27
14.3583	309.175	11483.6	-2270.27
14.3667	309.341	11502.5	-2262.57
14.375	309.506	11521.5	-2252.12
14.3833	309.671	11540.1	-2241.54
14.3917	309.836	11558.7	-2230.41
14.4	310.001	11577.4	-2219.44
14.4083	310.167	11596	-2205.88
14.4167	310.332	11614.4	-2191.51
14.425	310.497	11632.6	-2180.66
14.4333	310.662	11650.6	-2166.77
14.4417	310.828	11668.5	-2149.17
14.45	310.993	11686.4	-2131.17
14.4583	311.158	11704.1	-2114.14
14.4667	311.325	11721.8	-2098.22
14.475	311.491	11739.3	-2083.02
14.4833	311.657	11756.5	-2066.59
14.4917	311.823	11773.6	-2050.22
14.5	311.99	11790.5	-2031.71
14.5083	312.156	11807.4	-2013.32
14.5167	312.322	11824.2	-1998.86
14.525	312.489	11840.7	-1984.56
14.5333	312.655	11857.2	-1971.5
14.5417	312.821	11873.4	-1957.95
14.55	312.987	11889.6	-1942.64
14.5583	313.154	11905.8	-1928.67
14.5667	313.32	11921.9	-1918.12
14.575	313.486	11937.9	-1909.79
14.5833	313.653	11953.7	-1902.3
14.5917	313.819	11969.3	-1891.01
14.6	313.985	11984.9	-1881.64
14.6083	314.152	12000.6	-1872.79
14.6167	314.318	12016.4	-1863.5
14.625	314.484	12031.9	-1854.77
14.6333	314.651	12047.2	-1844.88
14.6417	314.817	12062.6	-1834.12
14.65	314.983	12078	-1820.51
14.6583	315.149	12093.2	-1804.63
14.6667	315.314	12108.3	-1790.44
14.675	315.48	12123	-1778.96
14.6833	315.645	12137.7	-1763.59
14.6917	315.81	12152.3	-1747.43
14.7	315.976	12166.7	-1730.53
14.7083	316.141	12181.1	-1714.43
14.7167	316.307	12195.4	-1699.88
14.725	316.472	12209.6	-1684.34
14.7333	316.638	12223.6	-1669.68
14.7417	316.803	12237.4	-1654.21
14.75	316.968	12251.1	-1637.92
14.7583	317.134	12264.7	-1623.22
14.7667	317.299	12278.1	-1608.19
14.775	317.465	12291.4	-1593.43
14.7833	317.63	12304.6	-1578.62
14.7917	317.795	12317.6	-1562.32
14.8	317.961	12330.7	-1547.85
14.8083	318.126	12343.6	-1533.18
14.8167	318.292	12356.4	-1518.52
14.825	318.457	12369	-1506.41
14.8333	318.623	12381.3	-1494.18
14.8417	318.788	12393.7	-1478.18
14.85	318.954	12405.9	-1461.33
14.8583	319.119	12418	-1445.99
14.8667	319.285	12430.1	-1431.6
14.875	319.45	12442.1	-1418.79
14.8833	319.616	12453.9	-1405.31
14.8917	319.781	12465.4	-1393.2
14.9	319.947	12476.9	-1379.44
14.9083	320.113	12488.3	-1362.14
14.9167	320.278	12499.6	-1345.73
14.925	320.444	12510.8	-1333.93
14.9333	320.609	12522	-1321.65
14.9417	320.775	12532.9	-1308.21
14.95	320.94	12543.6	-1294.28
14.9583	321.106	12554.3	-1280.43
14.9667	321.271	12565	-1266.47
14.975	321.437	12575.5	-1252.73
14.9833	321.603	12585.9	-1238.1
14.9917	321.768	12596.1	-1225.96
15	321.934	12606.3	-1213.86
15.0083	322.099	12616.3	-1197.19
15.0167	322.265	12626.4	-1182.18
15.025	322.43	12636.1	-1168.73
15.0333	322.596	12645.8	-1154.55
15.0417	322.762	12655.4	-1138.35
15.05	322.928	12664.8	-1121.75
15.0583	323.094	12674.1	-1103.23
15.0667	323.26	12683.3	-1087.03
15.075	323.426	12692.3	-1068.84
15.0833	323.592	12701.1	-1049.54
15.0917	323.759	12709.8	-1032.62
15.1	323.925	12718.3	-1015.48
15.1083	324.091	12726.7	-995.414
15.1167	324.257	12734.9	-974.109
15.125	324.423	12742.9	-955.84
15.1333	324.59	12750.8	-936.246
15.1417	324.756	12758.7	-915.68
15.15	324.922	12766.2	-893.238
15.1583	325.088	12773.5	-870.879
15.1667	325.254	12780.8	-848.051
15.175	325.421	12787.8	-824.906
15.1833	325.587	12794.6	-799.523
15.1917	325.753	12801.1	-773.883
15.2	325.919	12807.4	-750.188
15.2083	326.085	12813.6	-722.555
15.2167	326.251	12819.6	-696.152
15.225	326.417	12825.3	-671.941
15.2333	326.583	12830.7	-647.32
15.2417	326.749	12836	-623.438
15.25	326.914	12841	-599.215
15.2583	327.079	12845.8	-573.352
15.2667	327.244	12850.6	-547.5
15.275	327.409	12855.1	-524.309
15.2833	327.574	12859.4	-500.086
15.2917	327.739	12863.5	-477.164
15.3	327.905	12867.4	-451.723
15.3083	328.07	12870.9	-425.742
15.3167	328.235	12874.4	-400.277
15.325	328.4	12877.7	-374.73
15.3333	328.565	12880.8	-348.973
15.3417	328.73	12883.5	-322.84
15.35	328.895	12886.1	-298.465
15.3583	329.06	12888.4	-271.922
15.3667	329.226	12890.6	-244.945
15.375	329.391	12892.6	-219.797
15.3833	329.556	12894.3	-198.27
15.3917	329.721	12895.8	-173.777
15.4	329.886	12897.1	-150.281
15.4083	330.052	12898.1	-126.199
15.4167	330.217	12899.1	-102.527
15.425	330.382	12900	-80.8711
15.4333	330.547	12900.6	-58.2422
15.4417	330.713	12901	-38.0508
15.45	330.879	12901.1	-18.5273
15.4583	331.044	12901.1	2.23828
15.4667	331.21	12901	25.2656
15.475	331.376	12900.7	44.2969
15.4833	331.541	12900.2	63.4102
15.4917	331.707	12899.7	81.5977
15.5	331.873	12898.9	99.1758
15.5083	332.038	12897.9	119.52
15.5167	332.204	12896.9	138.328
15.525	332.37	12895.7	158.977
15.5333	332.536	12894.3	178.184
15.5417	332.701	12892.9	197.836
15.55	332.867	12891	215.402
15.5583	333.033	12889.1	234.516
15.5667	333.199	12887	253.641
15.575	333.364	12884.8	274.629
15.5833	333.53	12882.4	294.281
15.5917	333.696	12880	310.359
15.6	333.861	12877.3	328.477
15.6083	334.027	12874.5	344.262
15.6167	334.193	12871.5	358.523
15.625	334.358	12868.3	369.199
15.6333	334.524	12865.2	379.02
15.6417	334.69	12861.8	388.031
15.65	334.855	12858.3	395.379
15.6583	335.021	12854.9	400.699
15.6667	335.187	12851.6	406.723
15.675	335.353	12848.4	413.66
15.6833	335.518	12845	418.359
15.6917	335.684	12841.6	423.457
15.7	335.85	12838.1	429
15.7083	336.016	12834.5	436.172
15.7167	336.181	12830.7	445.312
15.725	336.347	12826.9	453.691
15.7333	336.513	12823	462.785
15.7417	336.679	12819.2	470.859
15.75	336.845	12815.3	477.598
15.7583	337.01	12811.3	484.043
15.7667	337.176	12807.2	490.711
15.775	337.342	12803	497.672
15.7833	337.508	12798.8	506.039
15.7917	337.674	12794.7	514.359
15.8	337.84	12790.4	523.172
15.8083	338.006	12786	530.871
15.8167	338.171	12781.5	539.285
15.825	338.337	12777	547.652
15.8333	338.502	12772.4	555.703
15.8417	338.666	12767.7	562.594
15.85	338.831	12762.9	569.707
15.8583	338.996	12758.1	576.656
15.8667	339.161	12753.2	582.574
15.875	339.326	12748.3	589.336
15.8833	339.491	12743.5	594.035
15.8917	339.656	12738.5	598.852
15.9	339.82	12733.5	603.527
15.9083	339.985	12728.5	608.074
15.9167	340.15	12723.3	613.277
15.925	340.315	12718.2	619.312
15.9333	340.48	12713	623.918
15.9417	340.645	12707.8	627.984
15.95	340.809	12702.5	631.91
15.9583	340.974	12697.2	635.227
15.9667	341.139	12691.9	638.402
15.975	341.304	12686.5	642.164
15.9833	341.469	12681.2	644.168
15.9917	341.633	12675.8	646.09
16	341.798	12670.4	648.457
16.0083	341.963	12665	650.414
16.0167	342.128	12659.5	651.855
16.025	342.294	12654.1	652.547
16.0333	342.46	12648.7	653.988
16.0417	342.626	12643.2	655.98
16.05	342.792	12637.7	656.906
16.0583	342.957	12632.2	657.762
16.0667	343.123	12626.8	658.008
16.075	343.289	12621.3	656.73
16.0833	343.455	12615.7	654.234
16.0917	343.621	12610.2	651.105
16.1	343.787	12604.7	647.555
16.1083	343.953	12599.3	644.238
16.1167	344.119	12594	640.57
16.125	344.285	12588.7	633.211
16.1333	344.451	12583.4	617.273
16.1417	344.617	12578.2	581.414
16.15	344.783	12573.1	519.328
16.1583	344.949	12567.9	428.227
16.1667	345.115	12562.9	306.539
16.175	345.28	12558.8	152.133
16.1833	345.446	12556.3	-32.0156
16.1917	345.612	12556	-243.703
16.2	345.778	12558.3	-483.281
16.2083	345.944	12563.1	-744.129
16.2167	346.109	12570.7	-1010.32
16.225	346.275	12580.9	-1259.25
16.2333	346.44	12593.4	-1471.72
16.2417	346.605	12608.2	-1640.48
16.25	346.77	12625	-1760.86
16.2583	346.935	12643	-1829.91
16.2667	347.101	12661.2	-1848.82
16.275	347.266	12678.6	-1822.58
16.2833	347.432	12695	-1751.73
16.2917	347.597	12709.9	-1642.14
16.3	347.763	12723.2	-1503.02
16.3083	347.929	12735	-1348.93
16.3167	348.094	12745.3	-1193.92
16.325	348.26	12754.2	-1038.83
16.3333	348.426	12761.8	-895.547
16.3417	348.591	12768.2	-772.934
16.35	348.757	12773.6	-674.707
16.3583	348.922	12778.1	-599.66
16.3667	349.088	12781.5	-548.227
16.375	349.253	12784.5	-519.305
16.3833	349.418	12787.6	-511.23
16.3917	349.584	12791.2	-522.363
16.4	349.749	12795.3	-548.859
16.4083	349.914	12799.9	-597.68
16.4167	350.08	12805.1	-655.535
16.425	350.245	12810.8	-706.652
16.4333	350.411	12817.1	-745.91
16.4417	350.576	12823.9	-770.121
16.45	350.742	12831.3	-777.586
16.4583	350.907	12839.1	-766.465
16.4667	351.073	12846.5	-740.051
16.475	351.238	12853.4	-698.66
16.4833	351.404	12859.4	-643.254
16.4917	351.569	12864.7	-569.59
16.5	351.735	12869	-485.566
[truncated: 1,440 more rows]
